# Supplementary material for: Relationship between plasma cell-free DNA changes and lysyl oxidase during the treatment and prognosis of canine transmissible venereal tumors
Source: BMC Vet Res. 2022 Feb 21;18:76. doi: 10.1186/s12917-022-03173-z (PMC8862336; doi:10.1186/s12917-022-03173-z)
Supplement: Supplementary file 1 — Additional file 1. [file 12917_2022_3173_MOESM1_ESM.xlsx]

## Sheet: Sheet5
1.63071
1.52938
1.89017
1.61704
1.27602

## Sheet: cfDNA Short and Long
	Short															Long
Baseline	989	1002	898	478	663	567	613	459	907	719	745.059	752.626	669.508	668.164	670.08	421.22	357.423	306.818	646.877	235.144	312.894	291.973	502.078	412.74	383.661	308.946	380.555	458.683	296.027	398.385
1st Week	521.397	487.918	360.383	720.022	274.232	258.212	675.863	453.706	448.27	643.274	351.419	477.957	453.391	593.509	591.203	148.927	120.528	111.313	303.582	247.436	326.953	257.83	342.151	232.691	250.372	228.475	209.765	251.75	156.531	247.014
2nd Week	435.983	405.788	529.019	524.615	654.784	323.036	401.733	464.312	332.445	379.296	500.085	385.54	594.2	472.777	573.165	124.732	199.934	261.012	478.5	292.066	431.441	173.645	279.5	439.377	366.996	331.374	169.678	367.557	178.72	138.973
3rd Week	201	301	211	194	267.78	206.916	165.899	244.458	225.045	284.696	244.077	239.89	226.804	184.806	210.109	241.654	365.395	531.925	372.382	419.17	383.462	358.787	360.956	439.243	386.949	278.47	418.183	532.013	304.134	428.297
	cfDNA integrity
Baseline	0.425905	0.35671	0.341668	1.3533	0.354667	0.551841	0.476302	1.09385	0.455061	0.533604	0.41466	0.505636	0.685104	0.443045	0.594533
1st Week	0.28563	0.247025	0.308874	0.421628	0.902287	1.26622	0.381483	0.754126	0.519086	0.389214	0.650151	0.438878	0.55526	0.263738	0.417815
2nd Week	0.286094	0.492706	0.493389	0.912098	0.446049	1.33558	0.43224	0.601966	1.32166	0.967572	0.662635	0.440103	0.618574	0.378021	0.242467
3rd Week	1.20226	1.21394	2.52097	1.9195	1.56535	1.85323	2.16268	1.47655	1.9518	1.35917	1.14091	1.74323	2.34569	1.64569	2.03845
	LOX activity
Baseline	0.62575	0.618603	0.873377	0.501237	0.85626	0.702827	0.727276	0.701906	0.71807	0.749033	0.762529	0.616187	0.7038	0.662089	0.7085
1st Week	0.708789	0.662446	0.677462	0.690045	0.733506	0.74555	0.733721	0.665784	0.648461	0.551906	0.682	0.667704	0.685781	0.671571	0.759618
2nd Week	1.29151	1.32016	1.25472	1.21679	0.905546	1.25232	1.15085	1.355	1.218	0.985685	1.37914	1.1786	1.37358	1.4006	1.2186
3rd Week	1.26842	1.58438	1.34456	1.45158	1.19039	1.3091	1.64766	1.6544	1.431	1.63071	1.52938	1.89017	1.61704	1.27602	1.4321
